# Supplementary material for: Hyperdiverse Gene Cluster in Snail Host Conveys Resistance to Human Schistosome Parasites
Source: PLoS Genet. 2015 Mar 16;11(3):e1005067. doi: 10.1371/journal.pgen.1005067 (PMC4361660; doi:10.1371/journal.pgen.1005067)
Supplement: S1 Table — For three experimental populations (R10, R30, and GUA), snail susceptibility phenotypes were measured over five generations. (XLS) [file pgen.1005067.s003.xls]

## Sheet: Sheet1
Generation	Selection with 10 miracidia (R10)					Selection with 30 miracidia (R30)					Unexposed control (GUA)
	N miracidia	N snails exposed	N uninfected	N infected	Date examined	N miracidia	N snails exposed	N uninfected	N infected	Date examined	N miracidia	N snails exposed	N uninfected	N infected	Date examined
0	10	100	44	41	2008-06-23	30	100	38	50	2008-07-16
1	10	100	70	29	2008-09-18	30	70	51	16	2008-10-04	10	50	25	24	2008-09-18
2	10	70	50	16	2009-01-05	30	50	40	6	2009-01-05	10	50	25	22	2008-12-04
3	10	100	78	19	2009-04-25	30	100	89	11	2009-04-25	10	70	33	32	2008-06-23
4	10	100	90	10	2009-08-02	30	100	90	10	2009-08-02	10	50	26	21	2009-07-19
5	10	100	95	3	2009-10-26	30	80	68	4	2009-10-26	10	50	22	24	2009-10-23
